# Supplementary material for: A qualitative systematic review on AI empowered self-regulated learning in higher education
Source: NPJ Sci Learn. 2025 May 3;10:21. doi: 10.1038/s41539-025-00319-0 (PMC12049540; doi:10.1038/s41539-025-00319-0)
Supplement: Supplementary file 1 — Reviewed paper summary table [file 41539_2025_319_MOESM1_ESM.xlsx]

## Sheet: Sheet1
Publication Year	Authors	Article Title	research aim	research methodology					brief results
				research design	sample size	samples	subjects	locations	Positive aspects	Negative aspects
2022	Koc-Januchta,	Connecting concepts helps put main ideas together: cognitive load and usability in learning biology with an AI-enriched textbook	Develop an AI-powered biology textbook and evaluate its impact on self-regulated learning abilities and academic performance, among other effects.	In a two-month study, 42 students used the AI-enriched book featuring a large concept database and Q&A functionality. Data was collected through surveys at various points, measuring cognitive load, learning strategies, self-regulation, and usability, along with pre- and post-course knowledge tests. Quantitative analysis included descriptive statistics, t-tests, and a GLM Repeated Measures procedu…	42	college student	introductory biology course	America	1、enhanced meaningful learning 2、support deep learning	AI textbooks with perceived non-optimal design were accompanied by lower learning gains
2024	Afzaal, M; Zia, A; Nouri, J; Fors, U	Informative Feedback and Explainable AI-Based Recommendations to Support Students' Self-regulation	Design an approach utilizing Explainable Artificial Intelligence (Explainable AI) and evaluate its impact on self-regulated learning capabilities.	The proposed approach incorporates an algorithm that explains why student performance may decline and generates personalized, data-informed recommendations for improvement. Implemented as a dashboard, it supports students in self-regulating their learning across a university course. The study evaluates the dashboard's impact on students' academic achievement and self-regulation skills through sta…	356	Undergraduate student	programming course	Sweden	enhanced students’ learning achievements and improved their self-regulated learning skills	the dashboard was not effective in supporting time managemen
2024	Hare, Ryan;Tang, Ying;Ferguson, Sarah	An Intelligent Serious Game for Digital Logic Education to Enhance Student Learning	Design an Intelligent Tutoring System (ITS) integrated within a Serious Game (SG) and evaluate its impact on learning outcomes.	A quantitative pre/post-experimental research methodology was employed. Participants, recruited from two courses at a large public university in the Mid-Atlantic region of the U.S., were randomly assigned to either a standard lab without a game, an older version of the game Gridlock, or the new version of Gridlock featuring full personalized support from the PING system. The study spanned three y…	109	Students at a large public university	Introduction to Digital Systems and Computer Architecture.	the United States	1、Students who interacted with the intelligent game showed improved performance on content tests and positive responses on surveys regarding system usability and utility 2、students who used the intelligent game took less time and attempts to complete game sections
2024	Long, Li;Kim, Mira	It is like a friend to me: Critical usage of automated feedback systems by self-regulating English learners in higher education	Exploring students' engagement with automated feedback systems.	The study primarily employed a qualitative approach to understand the students’ preferred AFS tools and critical engagement throughout their personalised learning journeys but it also included a small-scale quantitative component. Data were gathered from seven students’ eportfolios, focus group interviews as well as a survey among 32 participants.	32	International students	English Language	Australia	1、beneficial not just for their English skill development but also for self-efficacy 2、 learners are more motivated to seek human feedback	1、AFS feedback can be incorrect and correct AFS feedback may be incorrectly dismissed 2、 low digital literacy,older mobile phones and slow Internet might cause struggles navigating AFSs
2022	Zhang Z.; Xu L.	Student engagement with automated feedback on academic writing: a study on Uyghur ethnic minority students in China	Exploring Student Interaction with Automated Writing Evaluation Systems	This study investigates how a group of ethnic minority students from Xinjiang Uyghur Autonomous Region engaged with an AWE system in academic writing during an 18-week semester at a comprehensive Chinese university. Data were collected from multiple sources including student multiple-draft assignments, AWE feedback, and retrospective interviews with the students.	12	ethnic minority students	academic writing	china	engage with the AWE system behaviourally, cognitively, and affectively in their writing and revision	Unevenness in digital literacy and familiarity with technology
2022	Mai, Vanessa;Neef, Caterina;Richert, Anja	“Clicking vs. Writing”—The Impact of a Chatbot’s Interaction Method on the Working Alliance in AI-based Coaching	Investigating which interaction method of chatbots better facilitates human-AI collaboration and promotes the reflective process in students.	For this exploratory quantitative study, two distinct chatbot systems were developed: one utilizing a click-based interface where users select from predefined responses (implemented on a rule-based system), and another featuring a writing-based interface enabling free-text input (powered by conversational AI). The sample comprised 21 engineering students, who were divided into two groups to inter…	21	engineering students.		Germany	self-reflection processes through digital self-coaching via chatbot are generally well accepted by students	Here,the conversational AI Rasa had major technical implementation problems
2023	Al-Abdullatif, Ahlam Mohammed;Al-Dokhny, Amany Ahmed;Drwish, Amr Mohammed	Implementing the Bashayer chatbot in Saudi higher education: measuring the influence on students' motivation and learning strategies.	Assessing the impact of chatbots on learning motivation and learning strategies.	A quasi-experimental design was employed with a sample of 60 postgraduate students divided into an experimental group and a control group. Prior to the intervention, both groups completed a pre-test using the Motivated Strategies for Learning Questionnaire (MSLQ). The experimental group then interacted with the Bashayer chatbot through WhatsApp for 13 weeks, while the control group continued with…	60	postgraduate students	Reading in Educational Technologies in English Language and Dissertation.	Saudi	1、Participants in the experimental group that used Bashayer were more motivated to learn than those in the control group 2、Participants also practiced more cognitive and metacognitive learning strategies
2024	Ortega-Ochoa E.; Quiroga Pérez J.; Arguedas M.; Daradoumis T.; Marquès Puig J.M.	The effectiveness of empathic chatbot feedback for developing computer competencies, motivation, self-regulation, and metacognitive reasoning in online higher education	Evaluating the effectiveness of empathetic chatbots in enhancing computer competencies, motivating learning, reinforcing self-regulation, and fostering metacognitive reasoning.	A quasi-experimental design was used, in which a conversational agent, DSLab-Bot, was integrated into the syllabus and Information Technology infrastructure. Students from an online university’s Distributed Systems course participated (N= 196), selected through one-stage cluster probability sampling. They were divided into experimental and control groups receiving feedback from DSLab-Bot and the …	196	Students from an online university’s Distributed Systems course participated	Distributed Systems course		empathic chatbot feedback is as effective as human teacher feedback in facilitating learning, motivation, and self-regulation.
2024	Nguyen A.; Hong Y.; Dang B.; Huang X.	Human-AI collaboration patterns in AI-assisted academic writing	Explore the strategies and patterns of interaction employed by doctoral students when utilizing GAI-assisted academic writing.	This study involves 626 recorded activities on how ten doctoral students interact with GAI-powered assisting tool during academic writing. AIdriven learning analytics approach was adopted for three layered analyses: (1) data pre-processing and analysis with quantitative content analysis, (2) sequence analysis with Hidden Markov Model (HMM) and hierarchical sequence clustering, and (3) pattern ana…	10	Doctor	Academic Writing		1、the students critically assess, adapt, and incorporate the AI-generated material into their writing. 2、AI not only aids in reducing cognitive demands but also serves as a strategic ally in optimising the utilisation of working memory during academic writing	The capability to utilize GAI tools affects learning performance.
2024	Kuzminska, Olena;Pohrebniak, Denys;Mazorchuk, Mariia;Osadchyi, Viacheslav	LEVERAGING AI TOOLS FOR ENHANCING PROJECT TEAM DYNAMICS: IMPACT ON SELF-EFFICACY AND STUDENT ENGAGEMENT	Assessing the Potential of Generative Artificial Intelligence in Enhancing Team Dynamics and Its Impact on Self-Efficacy and Student Engagement.	Based on the results of the free choice of project and team management tools, we categorised three groups among the 56 participants of the experiment according to the use or non-use of AI tools to enhance group dynamics, followed by self-assessment of the effectiveness of the selected tools in increasing their levels of self-efficacy and social engagement. The survey was based on a Likert scale m…	56	Students from the Group Dynamics and Communications course at the National University of Life and Environmental Sciences of Ukraine	the Group Dynamics and Communications course	Ukraine	the positive impact of using AI tools on its development for students with the average level of self-efficacy	the incorporation of AI tools in the implementation of a team-based learning project did not influence the improvement of students' social engagement and the dynamics of self-efficacy for both effective and ineffective students.
2020	Jiaqi Yin , Tiong-Thye Goh , Bing Yang , and Yang Xiaobin	Conversation Technology With Micro-Learning: The Impact of Chatbot-Based Learning on Students’ Learning Motivation and Performance	To explore the impact of chatbot-based microlearning system on students' learning motivation and academic performance	A quasi-experiment was conducted with 99 first-year students taking part in a basic computer course on number system conversion. The students were assigned to a traditional learning group or a chatbotbased micro-learning group.	99	first-year students	Basic College Computer	China	1、The chatbot group was able to achieve similar learning results as the traditional group 2、 students in the chatbot learning group attained significantly higher intrinsic motivation than the traditional learning group
2021	Muhammad Afzaal, Jalal Nouri, Aayesha Zia, Panagiotis Papapetrou, Uno Fors, Yongchao Wu, Xiu Li and Rebecka Weegar	Explainable AI for Data-Driven Feedback and Intelligent Action Recommendations to Support Students Self-Regulation	This paper proposes a novel approach that employs learning analytics techniques combined with explainable machine learning to provide automatic and intelligent feedback and action recommendations that support student’s self-regulation in a data-driven manner, aiming to improve their performance in courses.	Based on the proposed explainable machine learning-based approach, a dashboard that provides data-driven feedback and intelligent course action recommendations to students is developed, tested and evaluated.The designed dashboard underwent expert evaluation, followed by improvements and subsequent implementation in an authentic educational setting. During a 12-week programming course, students ha…	157	Students engaging in distance learning via a Learning Management System (LMS).	programming course	Sweden	the dashboard improved students’ learning outcomes, assisted them in self-regulation and had a positive effect on their motivation.	1、The accuracy of the test evaluation is questionable. 2、The interface design of the dashboard still requires further improvement. 3、The list of suggestions has less practical exercises and is not updated in a timely manner
2022	Mustafa Fidan and Nurgun Gencel	Supporting the Instructional Videos With Chatbot and Peer Feedback Mechanisms in Online Learning: The Effects on Learning Performance and Intrinsic Motivation	This study investigated the effects of artificial intelligence (AI)-based chatbot and peer feedback mechanisms integrated into the instructional videos (IVs) as a feedback tool on learning performance and intrinsic motivation of pre-service teachers (PTs) in online learning.	A pretest–posttest quasi-experimental design was adopted in this study. Two experimental (EG-1: Immediately elaborated feedback with a chatbot for IVs; EG-2: Delayed peer feedback with comments for IVs) groups and a control group (teaching with IVs) were selected. To collect qualitative data, a survey consisting of open-ended questions was conducted in the experimental groups.	144	PTs	instructional technologies	Turkey	the learning performance and intrinsic motivation scores of chatbot-based and peer feedback groups were higher than the scores in the traditional learning group	1、There are limitations in recognizing speech and images, making it difficult to understand some specific issues. 2、Limited knowledge capacity and vocabulary 3、 There is no voice recognition.
2022	Zhe (Victor) Zhang , Ken Hyland	Fostering student engagement with feedback: An integrated approach	The objective of this article's research is to investigate how to foster active student engagement when receiving feedback, and to analyze the effectiveness of an integrated approach that systematically combines three types of writing feedback: automated,peer and teacher	The study design involved a case study conducted at a Chinese university with one teacher and 33 third-year English-major students. The teacher, Hong, was a recognized excellent instructor with extensive teaching experience. Over a 16-week semester in the 'Advanced Academic English' course, students wrote two 800-word essays, receiving automated writing evaluation (AWE) feedback from the Pigai sy…	33	third-year students majoring in English in the same class	Advanced Academic English	China	it effectively promoted students’ behavioural, affective, and cognitive engagement with feedback on their writing and encouraged thoughtful revisions.
